# Supplementary material for: Effectiveness of Educational Interventions for Health Workers on Antibiotic Prescribing in Outpatient Settings in China: A Systematic Review and Meta-Analysis
Source: Antibiotics (Basel). 2022 Jun 10;11(6):791. doi: 10.3390/antibiotics11060791 (PMC9220158; doi:10.3390/antibiotics11060791)
Supplement: Supplementary file 1 [file antibiotics-11-00791-s001.zip]

Archive with 1 entries (1 files):
- antibiotics-1717522-supplementary.pdf
